# Supplementary material for: Characteristic of molecular subtype based on lysosome-associated genes reveals clinical prognosis and immune infiltration of gastric cancer
Source: Front Oncol. 2023 May 1;13:1155418. doi: 10.3389/fonc.2023.1155418 (PMC10183605; doi:10.3389/fonc.2023.1155418)
Supplement: Supplementary file 2 [file Table_2.xlsx]

## Sheet: Sheet1
	F	R
LRP2	GTGCAGACCTAAAGGAGCGT	CGCACTGTCACATTCTTGGC
ADRB2	TTTTGGCAACTTCTGGTGCG	GATCACGCACAGGGTCTCAA
DNASE2B	AGAGCGCCTTGAAACTCAGA	ATGAAATTGTTGCTGCCCCC
SLC11A1	GCACCTCCCAGAGAGACCTA	GAGCAGCACCCAGAGAAGTT
ATP6V0D2	CCCTCTATCCAACCTTCGGC	ACGCTCGTAAAACACGTCCT
LAMP3	CTTCCTGTGATTGGGGCCAT	CCCCCGGGCAACAATTAGAT
CTSG	CTGAGGCAGGGGAGATCATCG	CACCAGGAACCCTCCACATC
IFI30	GCTGTCGCCAGACACTATCA	GTGACCCAGGGCACATACTC
TYR	GAAGGCACCGTCCTCTTCAA	AGAGTCTGGGTCTGAATCTTGT
MYO7A	GACGTGTGTTTGCAGACTGG	GGTCCCCCTGCTGAAGAATC
NEU4	GCCACCCATGATGAGCTCTG	AAGAGCACTGTCCGTGAAGG
CTSF	GGGCGGGTCAGGGGT	CTTCCGAGCTCATCCAGGAC
AZU1	TGAGCGAGAATGGCTACGAC	GAGGCAGTGGCAGTATCGTC
